# Supplementary material for: Targeted Therapy of Acute Liver Injury via Cryptotanshinone-Loaded Biomimetic Nanoparticles Derived from Mesenchymal Stromal Cells Driven by Homing
Source: Pharmaceutics. 2023 Dec 12;15(12):2764. doi: 10.3390/pharmaceutics15122764 (PMC10747007; doi:10.3390/pharmaceutics15122764)
Supplement: Supplementary file 1 [file pharmaceutics-15-02764-s001.zip]

Archive with 1 entries (1 files):
- pharmaceutics-2696806-supplementary.pdf
